# Supplementary material for: Effect of Microstructure on Photo-Induced Current Characteristics of Eu2+-Doped SrAl2O4
Source: Materials (Basel). 2022 Sep 8;15(18):6254. doi: 10.3390/ma15186254 (PMC9501496; doi:10.3390/ma15186254)
Supplement: Supplementary file 1 [file materials-15-06254-s001.zip]

Archive with 1 entries (1 files):
- materials-1900428-supplementary.pdf
